# Supplementary material for: Laboratory culture of the California Sea Firefly Vargula tsujii (Ostracoda: Cypridinidae): Developing a model system for the evolution of marine bioluminescence
Source: Sci Rep. 2020 Jun 26;10:10443. doi: 10.1038/s41598-020-67209-w (PMC7320024; doi:10.1038/s41598-020-67209-w)
Supplement: Supplementary file 1 — Supplemenatry information. [file 41598_2020_67209_MOESM1_ESM.zip]

Archive with 10 entries (10 files):
- Supplementary figures.docx
- __MACOSX/._Supplementary figures.docx
- Table_S1.xlsx
- __MACOSX/._Table_S1.xlsx
- Table_S2.xlsx
- __MACOSX/._Table_S2.xlsx
- Table_S3.xlsx
- __MACOSX/._Table_S3.xlsx
- Table_S4.xlsx
- __MACOSX/._Table_S4.xlsx
