# Supplementary material for: Laboratory culture of the California Sea Firefly Vargula tsujii (Ostracoda: Cypridinidae): Developing a model system for the evolution of marine bioluminescence
Source: Sci Rep. 2020 Jun 26;10:10443. doi: 10.1038/s41598-020-67209-w (PMC7320024; doi:10.1038/s41598-020-67209-w)
Supplement: Supplementary file 1 — Supplemenatry information. [file 41598_2020_67209_MOESM1_ESM.zip › Table_S1.xlsx]

## Sheet: Sheet1
Table S1. List of collections locations or attempted collection locations for Vargula tsujii. Collection locations for which a latitude and longitude could not be determined were not illustrated on figuresfigured, but are included here.
Number	Location	Latitude	Longitude	Collected?
1	WMSC, Santa Catalina Island, CA, USA	33.4451	-118.484	Yes
2	Shelter Island boat launch, San Diego, CA, USA	32.69	-117.223	Yes
3	Cabrillo Beach, San Pedro, CA, USA	33.7133	-118.284	Yes
4	Goleta Beach Pier, Goleta, CA, USA	34.4141	-119.829	Yes
5	Santa Catalina Island, CA, USA	33.375	-118.611	Yes (Kornicker & Baker, 1977)
6	Un-named site	33.3806	-117.582	Yes (Kornicker & Baker, 1977)
7	Un-named site	33.5797	-118.138	Yes (Kornicker & Baker, 1977)
8	Santa Monica Pier, Santa Monica, CA, USA	34.0008	-118.578	Yes (Kornicker & Baker, 1977)
9	Pinos Point, Pacific Grove, CA, USA	36.6658	-121.958	Yes (Kornicker & Baker, 1977)
10	Seaport Village Pier, San Diego, CA, USA	32.7089	-117.172	No
11	Shelter Island Police Dock, San Diego, CA, USA	32.7091	-117.235	No
12	Mission Point, San Diego, CA, USA	32.7614	-117.245	No
13	Mission Bay - Pacific Passage, San Diego, CA, USA	32.7739	-117.21	No
14	Dana Point Harbor, Dana Point, CA, USA	33.461	-117.699	No
15	Balboa Peninsula Point, Newport Beach, CA, USA	33.599	-117.884	No
16	Balboa Beach Pier, Newport Beach, CA, USA	33.6075	-117.929	No
17	Los Alamitos Bay, Long Beach, CA, USA	33.7524	-118.114	No
18	Redondo Beach, CA, USA	33.8452	-118.396	No
19	Marina del Rey, CA, USA	33.9763	-118.446	No
20	Santa Monica Pier, Santa Monica, CA, USA	34.0093	-118.497	No
21	Prisoners Harbor, Channel Islands National Park, CA, USA	34.0204	-119.684	No
22	Ventura Harbor boat ramp, Ventura, CA, USA	34.2492	-119.263	No
23	Ventura Harbor Pier, Ventura, CA, USA	34.2735	-119.292	No
24	Santa Barbara Harbor, Santa Barbara, CA, USA	34.4064	-119.691	No
25	Santa Barbara Harbor boat ramp, Santa Barbara, CA, USA	34.4081	-119.692	No
26	Stearns Wharf, Santa Barbara, CA, USA	34.4113	-119.688	No
27	Monterey Bay Pier, Monterey, CA, USA	36.605	-121.892	No
28	Monterey Bay Aquarium, Monterey CA, USA	36.6187	-1219014222	No
29	Half Moon Bay, CA, USA	37.5019	-122.482	No
30	Bodega Harbor, Bodega Bay, CA, USA	38.3334	-123.05	No
-	La Jolla, CA, USA	unknown	unknown	Yes (Kornicker & Baker, 1977)
-	Bahia Los Angeles, Baja California, Mexico	unknown	unknown	Yes (Kornicker & Baker, 1977)
