# Supplementary material for: Laboratory culture of the California Sea Firefly Vargula tsujii (Ostracoda: Cypridinidae): Developing a model system for the evolution of marine bioluminescence
Source: Sci Rep. 2020 Jun 26;10:10443. doi: 10.1038/s41598-020-67209-w (PMC7320024; doi:10.1038/s41598-020-67209-w)
Supplement: Supplementary file 1 — Supplemenatry information. [file 41598_2020_67209_MOESM1_ESM.zip › Table_S2.xlsx]

## Sheet: Sheet1
Table S2. List of specimens examined in this paper for which sequences were obtained, including locality, museum collection numbers (where applicable), and GenBank accession numbers for the two genes sequenced (COI and 16S).
Sample	Location	Preservation Date	Vial #	16S Genbank Accession	CO1 Genbank Access
CI030200_02C	USC Wrigley Dock, Catalina Island, CA, USA	2000-03-02	vial 2	MT320851	-
CI030200_03D	USC Wrigley Dock, Catalina Island, CA, USA	2000-03-02	vial 3	MT320874	-
CI030200_03I	USC Wrigley Dock, Catalina Island, CA, USA	2000-03-02	vial 3	MT320827	-
CI030200_03J	USC Wrigley Dock, Catalina Island, CA, USA	2019-07-13	vial 3	MT320861	-
CI030200_03K	USC Wrigley Dock, Catalina Island, CA, USA	2000-03-02	vial 3	MT320837	-
CI030200_03L	USC Wrigley Dock, Catalina Island, CA, USA	2000-03-02	vial 3	MT320839	-
CI030200_03M	USC Wrigley Dock, Catalina Island, CA, USA	2000-03-02	vial 3	MT320863	-
CI030200_03N	USC Wrigley Dock, Catalina Island, CA, USA	2000-03-02	vial 3	MT320868	-
CI030200_03O	USC Wrigley Dock, Catalina Island, CA, USA	2000-03-02	vial 3	MT320857	-
CI030200_03P	USC Wrigley Dock, Catalina Island, CA, USA	2000-03-02	vial 3	MT320880	-
CI030200_04B	USC Wrigley Dock, Catalina Island, CA, USA	2000-03-02	vial 4	MT320822	MT318736
CI030200_04C	USC Wrigley Dock, Catalina Island, CA, USA	2000-03-02	vial 4	MT320826	-
CI030200_04E	USC Wrigley Dock, Catalina Island, CA, USA	2000-03-02	vial 4	MT320879	-
CI032000_01a	USC Wrigley Dock, Catalina Island, CA, USA	2000-03-20	vial 1	MT320858	-
CI032000_01b	USC Wrigley Dock, Catalina Island, CA, USA	2000-03-20	vial 1	MT320835	-
CI032000_03e	USC Wrigley Dock, Catalina Island, CA, USA	2000-03-20	vial 3	MT320829	MT318734
CI032000_03f	USC Wrigley Dock, Catalina Island, CA, USA	2000-03-20	vial 3	MT320875	-
CI032000_03g	USC Wrigley Dock, Catalina Island, CA, USA	2000-03-20	vial 3	MT320832	-
CI032000_03h	USC Wrigley Dock, Catalina Island, CA, USA	2000-03-20	vial 3	MT320856	-
CI0320_C	USC Wrigley Dock, Catalina Island, CA, USA	2000-03-20	unknown	-	MT318721
CI0320_D	USC Wrigley Dock, Catalina Island, CA, USA	2000-03-20	vial 3	-	MT318722
CI0320_E	USC Wrigley Dock, Catalina Island, CA, USA	2000-03-20	unknown	-	MT318723
CI0320_G	USC Wrigley Dock, Catalina Island, CA, USA	2000-03-20	unknown	-	MT318724
CI0320_H	USC Wrigley Dock, Catalina Island, CA, USA	2000-03-20	vial 4	-	MT318725
CI0320_I	USC Wrigley Dock, Catalina Island, CA, USA	2000-03-20	vial 4	-	MT318726
CI0320_J	USC Wrigley Dock, Catalina Island, CA, USA	2000-03-20	unknown	-	MT318727
CI0320_K	USC Wrigley Dock, Catalina Island, CA, USA	2000-03-20	unknown	-	MT318728
CI0320_L	USC Wrigley Dock, Catalina Island, CA, USA	2000-03-20	unknown	-	MT318729
CI0320_M	USC Wrigley Dock, Catalina Island, CA, USA	2000-03-20	unknown	-	MT318730
CI0320_N	USC Wrigley Dock, Catalina Island, CA, USA	2000-03-20	unknown	-	MT318731
CI0320_O	USC Wrigley Dock, Catalina Island, CA, USA	2000-03-20	unknown	-	MT318732
CI0320_P	USC Wrigley Dock, Catalina Island, CA, USA	2000-03-20	unknown	-	MT318733
CIO32OOO.O3_J	USC Wrigley Dock, Catalina Island, CA, USA	2000-03-20	Vial 3	-	MT318735
CIO32000.04_O	USC Wrigley Dock, Catalina Island, CA, USA	2000-03-20	Vial 4	-	MT318737
CIO32000.O4_P	USC Wrigley Dock, Catalina Island, CA, USA	2000-03-20	Vial 4	-	MT318738
SD090701Aa	Shelter Island public dock, San Diego, CA, USA	2001-09-07	vial A	MT320865	MT318740
SD090701Ab	Shelter Island public dock, San Diego, CA, USA	2001-09-07	vial A	MT320862	MT318741
SD090701Ac	Shelter Island public dock, San Diego, CA, USA	2001-09-07	vial A	MT320828	MT318742
SD090701Ad	Shelter Island public dock, San Diego, CA, USA	2001-09-07	vial A	MT320838	MT318743
SD090701Ae	Shelter Island public dock, San Diego, CA, USA	2001-09-07	vial A	MT320834	MT318744
SD090701Af	Shelter Island public dock, San Diego, CA, USA	2001-09-07	vial A	MT320845	MT318745
SD090701Ag	Shelter Island public dock, San Diego, CA, USA	2001-09-07	vial A	MT320847	MT318746
SD090701Ah	Shelter Island public dock, San Diego, CA, USA	2001-09-07	vial A	MT320852	MT318747
SD090701Ai	Shelter Island public dock, San Diego, CA, USA	2001-09-07	vial A	MT320870	MT318748
SD090701Aj	Shelter Island public dock, San Diego, CA, USA	2001-09-07	vial A	MT320848	MT318749
SD090701AK	Shelter Island public dock, San Diego, CA, USA	2001-09-07	vial A	MT320836	-
SD090701AL	Shelter Island public dock, San Diego, CA, USA	2001-09-07	vial A	MT320841	-
SD090701Am	Shelter Island public dock, San Diego, CA, USA	2001-09-07	vial A	MT320864	-
SD090701AN	Shelter Island public dock, San Diego, CA, USA	2001-09-07	vial A	MT320844	-
SD090701AO	Shelter Island public dock, San Diego, CA, USA	2001-09-07	vial A	MT320866	-
SD090701AP	Shelter Island public dock, San Diego, CA, USA	2001-09-07	vial A	MT320854	-
SD090701AQ	Shelter Island public dock, San Diego, CA, USA	2001-09-07	vial A	MT320840	-
SD090701AR	Shelter Island public dock, San Diego, CA, USA	2001-09-07	vial A	MT320878	-
SD090701AS	Shelter Island public dock, San Diego, CA, USA	2001-09-07	vial A	MT320824	-
SD090701AT	Shelter Island public dock, San Diego, CA, USA	2001-09-07	vial A	MT320843	-
SD051801A	Shelter Island public dock, San Diego, CA, USA	2000-05-18	vial 1	-	MT318739
SP000506_02A	Cabrillo Beach boat ramp, San Pedro, CA, USA	2000-05-06	vial 2	MT320830	-
SP000506_02B	Cabrillo Beach boat ramp, San Pedro, CA, USA	2000-05-06	vial 2	MT320876	-
SP000506_02C	Cabrillo Beach boat ramp, San Pedro, CA, USA	2000-05-06	vial 2	MT320831	-
SP000506_02D	Cabrillo Beach boat ramp, San Pedro, CA, USA	2000-05-06	vial 2	MT320821	-
SP000506_02E	Cabrillo Beach boat ramp, San Pedro, CA, USA	2000-05-06	vial 2	MT320833	-
SP000506_02F	Cabrillo Beach boat ramp, San Pedro, CA, USA	2000-05-06	vial 2	MT320873	-
SP000506_02G	Cabrillo Beach boat ramp, San Pedro, CA, USA	2000-05-06	vial 2	MT320867	MT318752
SP000506_02H	Cabrillo Beach boat ramp, San Pedro, CA, USA	2000-05-06	vial 2	MT320869	-
SP000506_02R	Cabrillo Beach boat ramp, San Pedro, CA, USA	2000-05-06	vial 2	MT320872	-
SP000506_02V	Cabrillo Beach boat ramp, San Pedro, CA, USA	2000-05-06	vial 2	MT320842	-
SP000506_02W	Cabrillo Beach boat ramp, San Pedro, CA, USA	2000-05-06	vial 2	MT320850	-
SP000506_02Z	Cabrillo Beach boat ramp, San Pedro, CA, USA	2000-05-06	vial 2	MT320825	-
SP00O506_01I	Cabrillo Beach boat ramp, San Pedro, CA, USA	2000-05-06	vial 1	MT320846	-
SP042601A	Cabrillo Beach boat ramp, San Pedro, CA, USA	2001-04-26	vial 1	MT320877	MT318750
SP042601B	Cabrillo Beach boat ramp, San Pedro, CA, USA	2001-04-26	vial 1	MT320859	MT318751
SPO00506_01K	Cabrillo Beach boat ramp, San Pedro, CA, USA	2000-05-06	vial 1	MT320860	-
SPO00506_01L	Cabrillo Beach boat ramp, San Pedro, CA, USA	2000-05-06	vial 1	MT320871	MT318757
SPO00506_01M	Cabrillo Beach boat ramp, San Pedro, CA, USA	2000-05-06	vial 1	MT320849	-
SPO00506_01N	Cabrillo Beach boat ramp, San Pedro, CA, USA	2000-05-06	vial 1	MT320853	-
SPO00506_02J	Cabrillo Beach boat ramp, San Pedro, CA, USA	2000-05-06	vial 2	MT320823	-
SPO00506_02M	Cabrillo Beach boat ramp, San Pedro, CA, USA	2000-05-06	vial 2	MT320855	-
SP050600.02_Che1	Cabrillo Beach boat ramp, San Pedro, CA, USA	2000-05-06	vial 2	-	MT318753
SP050600.02_Che2	Cabrillo Beach boat ramp, San Pedro, CA, USA	2000-05-06	vial 2	-	MT318754
SP050600.02_Che3	Cabrillo Beach boat ramp, San Pedro, CA, USA	2000-05-06	vial 2	-	MT318755
SP050600.02_Che4	Cabrillo Beach boat ramp, San Pedro, CA, USA	2000-05-06	vial 2	-	MT318756
SPO506OO.OI_A	Cabrillo Beach boat ramp, San Pedro, CA, USA	2000-05-06	vial 1	-	MT318758
SPO506OO.OI_F	Cabrillo Beach boat ramp, San Pedro, CA, USA	2000-05-06	vial 1	-	MT318759
SPO506OO.OI_G	Cabrillo Beach boat ramp, San Pedro, CA, USA	2000-05-06	vial 1	-	MT318760
SPO506OO.OI_H	Cabrillo Beach boat ramp, San Pedro, CA, USA	2000-05-06	vial 1	-	MT318761
