# Supplementary material for: Laboratory culture of the California Sea Firefly Vargula tsujii (Ostracoda: Cypridinidae): Developing a model system for the evolution of marine bioluminescence
Source: Sci Rep. 2020 Jun 26;10:10443. doi: 10.1038/s41598-020-67209-w (PMC7320024; doi:10.1038/s41598-020-67209-w)
Supplement: Supplementary file 1 — Supplemenatry information. [file 41598_2020_67209_MOESM1_ESM.zip › Table_S3.xlsx]

## Sheet: Sheet1
Table S3. Raw measurements of Vargula tsujii individuals, including carapace height and length, keel width and eye width.
SampleName	CarapaceLength	CarapaceHeight	KeelWidth	EyeWidth	Instar	MeasuredBy	Category
newbrood8292018_TopRight	0.713	0.409	0.05	0.07	first	ToddOakley	captiveborn
newbrood8292018_2ndright	0.716	0.442	0.035	0.066	first	ToddOakley	captiveborn
newbrood8292018_3rdright	0.691	0.415	0.043	0.066	first	ToddOakley	captiveborn
newbrood8292018_4thright	0.713	0.446	0.052	0.067	first	ToddOakley	captiveborn
newbrood8292018_bottomleft	0.715	0.395	0.041	0.065	first	ToddOakley	captiveborn
newbrood8292018_bottom	0.733	0.436	0.042	0.068	first	ToddOakley	captiveborn
829condo1_FarLeft	1.588	0.947	0.188	0.11	unknown	ToddOakley	captiveborn
829condo1MiddleLarge	1.923	1.164	0.176	0.113	unknown	ToddOakley	captiveborn
829condo1TopMiddle	1.479	0.867	0.169	0.11	unknown	ToddOakley	captiveborn
829condo1UpperRight	1.987	1.186	0.181	0.188	unknown	ToddOakley	captiveborn
829condo1BottomRight	1.471	0.864	0.147	0.116	unknown	ToddOakley	captiveborn
Condo1_Aug10_56x_1	1.172	0.688	0.138	0.085	unknown	ToddOakley	captiveborn
Condo1_Aug10_56x_2	1.232	0.76	0.155	0.094	unknown	ToddOakley	captiveborn
Condo1_Aug10_56x_34a	1.075	0.626	0.113	0.064	unknown	ToddOakley	captiveborn
Condo1_Aug10_56x_34b	0.844	0.505	0.095	0.042	unknown	ToddOakley	captiveborn
Condo1_2	0.82	NA	NA	NA	unknown	ToddOakley	captiveborn
Condo1_3	0.83	NA	NA	NA	unknown	ToddOakley	captiveborn
Condo1_4	0.825	NA	NA	NA	unknown	ToddOakley	captiveborn
Condo1_5	0.843	NA	NA	NA	unknown	ToddOakley	captiveborn
Condo1_6	0.709	0.432	0.089	0.037	unknown	NikkiGeorge	captiveborn
Condo3_1	0.826	0.491	0.108	0.038	unknown	NikkiGeorge	captiveborn
Condo3_2	0.825	0.497	0.115	0.055	unknown	NikkiGeorge	captiveborn
Condo3_3	0.878	0.528	0.104	0.042	unknown	NikkiGeorge	captiveborn
Condo3_4	0.84	0.509	0.116	0.053	unknown	NikkiGeorge	captiveborn
Condo3_5	0.878	0.532	0.126	0.043	unknown	NikkiGeorge	captiveborn
Condo3_6	0.838	0.517	0.107	0.044	unknown	NikkiGeorge	captiveborn
Condo3_7	0.854	0.53	0.108	0.044	unknown	NikkiGeorge	captiveborn
Condo3_8	0.855	0.502	0.108	0.053	unknown	NikkiGeorge	captiveborn
Condo3_9	0.875	0.533	0.11	0.044	unknown	NikkiGeorge	captiveborn
Condo3_10	0.726	0.445	0.095	0.031	unknown	NikkiGeorge	captiveborn
Condo3_11	0.847	0.506	0.1	0.063	unknown	NikkiGeorge	captiveborn
Condo3_12	0.782	0.486	0.089	0.042	unknown	NikkiGeorge	captiveborn
Condo3_13	0.787	0.476	0.105	0.04	unknown	NikkiGeorge	captiveborn
Condo3_14	0.861	0.532	0.094	0.05	unknown	NikkiGeorge	captiveborn
Condo3_15	0.851	0.508	0.081	0.022	unknown	NikkiGeorge	captiveborn
Condo3_16	0.883	0.532	0.121	0.045	unknown	NikkiGeorge	captiveborn
Condo3_17	0.786	0.477	0.107	0.038	unknown	NikkiGeorge	captiveborn
Condo3_18	0.765	0.447	0.084	0.037	unknown	NikkiGeorge	captiveborn
Condo3_19	0.839	0.495	0.122	0.053	unknown	NikkiGeorge	captiveborn
Condo4_1	0.81	0.502	0.102	0.053	unknown	NikkiGeorge	captiveborn
Condo4_2	0.858	0.522	0.11	0.051	unknown	NikkiGeorge	captiveborn
Condo4_3	0.871	0.539	0.107	0.065	unknown	NikkiGeorge	captiveborn
Condo4_4	0.834	0.509	0.102	0.082	unknown	NikkiGeorge	captiveborn
Condo4_5	0.787	0.479	0.1	0.049	unknown	NikkiGeorge	captiveborn
Condo4_6	0.848	0.519	0.12	0.044	unknown	NikkiGeorge	captiveborn
Condo4_7	0.888	0.544	0.127	0.047	unknown	NikkiGeorge	captiveborn
Condo4_8	0.889	0.55	0.123	0.044	unknown	NikkiGeorge	captiveborn
Condo4_9	0.9	0.537	0.124	0.037	unknown	NikkiGeorge	captiveborn
Condo4_10	0.863	0.542	0.119	0.036	unknown	NikkiGeorge	captiveborn
Condo4_11	1.013	0.626	0.117	0.078	unknown	NikkiGeorge	captiveborn
Condo4_12	0.877	0.522	0.123	0.051	unknown	NikkiGeorge	captiveborn
Condo4_13	0.917	0.542	0.124	0.047	unknown	NikkiGeorge	captiveborn
Condo4_14	0.863	0.507	0.101	0.04	unknown	NikkiGeorge	captiveborn
Condo4_15	0.951	0.588	0.114	0.053	unknown	NikkiGeorge	captiveborn
Condo4_16	0.867	0.507	0.129	0.056	unknown	NikkiGeorge	captiveborn
Condo4_17	0.797	0.497	0.111	0.047	unknown	NikkiGeorge	captiveborn
Condo4_18	0.897	0.516	0.116	0.05	unknown	NikkiGeorge	captiveborn
Condo5_1	0.71	0.449	0.093	0.033	unknown	NikkiGeorge	captiveborn
Condo5_2	0.702	0.436	0.086	0.037	unknown	NikkiGeorge	captiveborn
Condo5_3	0.891	0.535	0.117	0.049	unknown	NikkiGeorge	captiveborn
Condo5_4	0.775	0.463	0.101	0.031	unknown	NikkiGeorge	captiveborn
Condo5_5	0.685	0.443	0.106	0.035	unknown	NikkiGeorge	captiveborn
Condo5_6	0.693	0.437	0.096	0.036	unknown	NikkiGeorge	captiveborn
Condo5_7	0.699	0.437	0.099	0.035	unknown	NikkiGeorge	captiveborn
Condo5_8	0.894	0.516	0.119	0.044	unknown	NikkiGeorge	captiveborn
Condo5_9	0.81	0.505	0.117	0.046	unknown	NikkiGeorge	captiveborn
Condo7_1	0.882	0.518	0.115	0.05	unknown	NikkiGeorge	captiveborn
Condo7_2	0.864	0.509	0.116	0.055	unknown	NikkiGeorge	captiveborn
Condo7_3	0.893	0.54	0.116	0.043	unknown	NikkiGeorge	captiveborn
Condo7_4	0.769	0.425	0.086	0.062	unknown	NikkiGeorge	captiveborn
Condo7_5	0.86	0.513	0.107	0.05	unknown	NikkiGeorge	captiveborn
Condo7_6	0.888	0.521	0.105	0.056	unknown	NikkiGeorge	captiveborn
Condo7_7	0.852	0.504	0.098	0.044	unknown	NikkiGeorge	captiveborn
Condo7_8	0.867	0.536	0.106	0.038	unknown	NikkiGeorge	captiveborn
Condo7_9	0.851	0.519	0.102	0.049	unknown	NikkiGeorge	captiveborn
Condo7_10	0.882	0.522	0.116	0.05	unknown	NikkiGeorge	captiveborn
Condo7_11	0.871	0.509	0.105	0.071	unknown	NikkiGeorge	captiveborn
Condo7_12	0.879	0.546	0.103	0.045	unknown	NikkiGeorge	captiveborn
Condo7_13	0.835	0.477	0.102	0.05	unknown	NikkiGeorge	captiveborn
Brood 5 lab	0.524	0.339	0.057	0.044	embryo	Mira	captiveborn
Brood 5 lab	0.5	0.315	0.06	0.037	embryo	Mira	captiveborn
Brood 5 lab	0.506	0.322	0.058	0.035	embryo	Mira	captiveborn
Brood 5 lab	0.504	0.323	0.046	0.031	embryo	Mira	captiveborn
Brood 5 lab	0.511	0.319	0.051	0.027	embryo	Mira	captiveborn
Dec 20 Brood 2 Aquarium	0.62	0.359	0.066	0.057	embryo	Mira	captiveborn
Brood1aquarium 56x.tiff	0.663	0.419	0.069	0.059	first	ToddOakley	captiveborn
Brood1aquarium 56x.tiff	0.646	0.398	0.062	0.076	first	ToddOakley	captiveborn
Brood1aquarium 56x.tiff	0.692	0.445	0.069	0.058	first	ToddOakley	captiveborn
Brood 1 shaker	0.626	0.362	0.063	0.031	first	ToddOakley	captiveborn
Brood 5 aquarium	0.641	0.398	0.051	0.048	first	ToddOakley	captiveborn
Brood 5 aquarium	0.641	0.398	0.066	0.031	first	ToddOakley	captiveborn
Brood 5 aquarium	0.616	0.408	0.064	0.054	first	ToddOakley	captiveborn
Brood 5 aquarium	0.639	0.406	0.06	0.044	first	ToddOakley	captiveborn
1	2.08	1.186	0.168	0.236	unknown	DavidMunoz	wild
2	1.519	0.918	0.137	0.24	unknown	DavidMunoz	wild
3	1.568	0.918	0.133	0.257	unknown	DavidMunoz	wild
4	2.009	1.141	0.186	0.21	unknown	DavidMunoz	wild
5	1.912	1.114	0.164	0.232	unknown	DavidMunoz	wild
6	1.567	0.844	0.107	0.202	unknown	DavidMunoz	wild
7	2.09	1.216	0.194	0.228	unknown	DavidMunoz	wild
8	1.46	0.889	0.111	0.244	unknown	DavidMunoz	wild
9	1.593	0.887	0.116	0.236	unknown	DavidMunoz	wild
10	2.034	1.181	0.166	0.218	unknown	DavidMunoz	wild
11	1.574	0.888	0.111	0.209	unknown	DavidMunoz	wild
12	1.625	1.044	0.151	0.255	unknown	DavidMunoz	wild
13	1.681	0.937	0.129	0.251	unknown	DavidMunoz	wild
14	1.467	0.877	0.129	0.218	unknown	DavidMunoz	wild
15	1.616	0.947	0.111	0.224	unknown	DavidMunoz	wild
16	1.539	0.951	0.127	0.31	unknown	DavidMunoz	wild
17	1.199	0.722	0.087	0.131	unknown	DavidMunoz	wild
18	1.52	0.91	0.145	0.234	unknown	DavidMunoz	wild
19	1.624	0.911	0.101	0.266	unknown	DavidMunoz	wild
20	1.547	0.953	0.239	0.225	unknown	DavidMunoz	wild
21	1.575	0.916	0.161	0.231	unknown	DavidMunoz	wild
22	1.539	0.886	0.133	0.266	unknown	DavidMunoz	wild
23	1.52	0.893	0.176	0.27	unknown	DavidMunoz	wild
24	1.564	0.916	0.099	0.257	unknown	DavidMunoz	wild
25	1.533	0.898	0.116	0.231	unknown	DavidMunoz	wild
26	1.545	0.859	0.116	0.248	unknown	DavidMunoz	wild
27	1.98	1.212	0.165	0.222	unknown	DavidMunoz	wild
28	1.616	0.968	0.152	0.279	unknown	DavidMunoz	wild
29	1.969	1.135	0.094	0.203	unknown	DavidMunoz	wild
30	1.913	1.074	0.143	0.22	unknown	DavidMunoz	wild
31	1.948	1.104	0.159	0.241	unknown	DavidMunoz	wild
32	1.971	1.15	0.151	0.204	unknown	DavidMunoz	wild
33	1.624	0.863	0.115	0.223	unknown	DavidMunoz	wild
34	2.118	1.204	0.155	0.202	unknown	DavidMunoz	wild
35	2.091	1.153	0.135	0.243	unknown	DavidMunoz	wild
36	2.015	1.144	0.15	0.223	unknown	DavidMunoz	wild
37	2.036	1.209	0.119	0.242	unknown	DavidMunoz	wild
38	1.897	1.134	0.159	0.187	unknown	DavidMunoz	wild
39	1.874	1.025	0.117	0.179	unknown	DavidMunoz	wild
40	1.887	1.045	0.159	0.249	unknown	DavidMunoz	wild
41	1.817	1.065	0.111	0.217	unknown	DavidMunoz	wild
42	2.145	1.299	0.155	0.258	unknown	DavidMunoz	wild
43	1.615	0.947	0.169	0.241	unknown	DavidMunoz	wild
44	1.571	0.888	0.163	0.21	unknown	DavidMunoz	wild
45	1.508	0.894	0.102	0.153	unknown	DavidMunoz	wild
46	1.993	1.122	0.093	0.271	unknown	DavidMunoz	wild
47	1.549	0.908	0.165	0.266	unknown	DavidMunoz	wild
48	1.598	0.913	0.173	0.238	unknown	DavidMunoz	wild
49	1.946	1.124	0.151	0.225	unknown	DavidMunoz	wild
50	1.595	0.922	0.146	0.226	unknown	DavidMunoz	wild
51	1.554	0.869	0.098	0.213	unknown	DavidMunoz	wild
52	1.58	0.888	0.128	0.269	unknown	DavidMunoz	wild
53	1.969	1.148	0.157	0.239	unknown	DavidMunoz	wild
54	1.986	1.163	0.169	0.227	unknown	DavidMunoz	wild
55	1.601	0.931	0.135	0.195	unknown	DavidMunoz	wild
56	1.443	0.879	0.137	0.238	unknown	DavidMunoz	wild
57	1.526	0.868	0.101	0.204	unknown	DavidMunoz	wild
58	1.978	1.128	0.177	0.229	unknown	DavidMunoz	wild
59	1.925	1.078	0.104	0.208	unknown	DavidMunoz	wild
60	1.972	1.139	0.104	0.245	unknown	DavidMunoz	wild
61	1.948	1.143	0.182	0.233	unknown	DavidMunoz	wild
62	1.54	0.906	0.111	0.224	unknown	DavidMunoz	wild
63	2	1.133	0.147	0.188	unknown	DavidMunoz	wild
64	1.592	0.909	0.149	0.22	unknown	DavidMunoz	wild
65	1.511	0.863	0.148	0.22	unknown	DavidMunoz	wild
66	1.913	1.1	0.17	0.18	unknown	DavidMunoz	wild
67	1.275	0.731	0.124	0.106	unknown	DavidMunoz	wild
68	1.616	0.902	0.116	0.198	unknown	DavidMunoz	wild
69	1.612	0.897	0.148	0.246	unknown	DavidMunoz	wild
70	1.935	1.088	0.162	0.226	unknown	DavidMunoz	wild
71	1.934	1.052	0.198	0.096	unknown	DavidMunoz	wild
72	1.582	0.884	0.104	0.234	unknown	DavidMunoz	wild
73	1.567	0.891	0.157	0.256	unknown	DavidMunoz	wild
74	1.631	0.861	0.112	0.235	unknown	DavidMunoz	wild
75	1.645	0.927	0.135	0.191	unknown	DavidMunoz	wild
76	1.323	0.756	0.109	0.125	unknown	DavidMunoz	wild
77	1.661	0.919	0.144	0.224	unknown	DavidMunoz	wild
78	2.044	1.176	0.129	0.186	unknown	DavidMunoz	wild
79	1.564	0.912	0.148	0.23	unknown	DavidMunoz	wild
80	1.613	0.904	0.101	0.218	unknown	DavidMunoz	wild
81	1.512	0.916	0.094	0.226	unknown	DavidMunoz	wild
82	1.589	0.905	0.135	0.223	unknown	DavidMunoz	wild
83	1.543	0.884	0.14	0.214	unknown	DavidMunoz	wild
84	1.564	0.867	0.127	0.209	unknown	DavidMunoz	wild
85	1.939	1.103	0.155	0.236	unknown	DavidMunoz	wild
86	1.919	1.115	0.124	0.235	unknown	DavidMunoz	wild
87	1.948	1.149	0.197	0.127	unknown	DavidMunoz	wild
88	1.536	0.918	0.122	0.262	unknown	DavidMunoz	wild
89	1.58	0.942	0.106	0.232	unknown	DavidMunoz	wild
90	1.549	0.891	0.135	0.262	unknown	DavidMunoz	wild
91	1.581	0.93	0.127	0.241	unknown	DavidMunoz	wild
92	1.539	0.924	0.131	0.248	unknown	DavidMunoz	wild
93	1.532	0.915	0.114	0.234	unknown	DavidMunoz	wild
94	1.621	0.916	0.085	0.207	unknown	DavidMunoz	wild
95	1.556	0.894	0.135	0.222	unknown	DavidMunoz	wild
96	1.596	0.922	0.144	0.226	unknown	DavidMunoz	wild
97	1.917	1.099	0.169	0.23	unknown	DavidMunoz	wild
98	1.699	0.887	0.178	0.261	unknown	DavidMunoz	wild
99	1.531	0.886	0.119	0.274	unknown	DavidMunoz	wild
100	1.523	0.885	0.119	0.216	unknown	DavidMunoz	wild
101	1.007	0.584	0.058	0.155	unknown	DavidMunoz	wild
102	1.091	0.611	0.08	0.141	unknown	DavidMunoz	wild
103	1.594	0.901	0.123	0.267	unknown	DavidMunoz	wild
104	1.973	1.094	0.12	0.257	unknown	DavidMunoz	wild
105	1.977	1.161	0.138	0.218	unknown	DavidMunoz	wild
106	1.566	0.896	0.12	0.188	unknown	DavidMunoz	wild
107	1.99	1.14	0.111	0.258	unknown	DavidMunoz	wild
108	1.503	0.857	0.133	0.255	unknown	DavidMunoz	wild
109	1.415	0.808	0.114	0.182	unknown	DavidMunoz	wild
110	1.885	1.073	0.145	0.257	unknown	DavidMunoz	wild
111	1.644	0.995	0.169	0.274	unknown	DavidMunoz	wild
112	1.262	0.743	0.133	0.187	unknown	DavidMunoz	wild
113	1.509	0.87	0.102	0.2699	unknown	DavidMunoz	wild
114	1.595	0.943	0.11	0.269	unknown	DavidMunoz	wild
115	1.583	0.884	0.139	0.238	unknown	DavidMunoz	wild
116	1.721	0.87	0.126	0.235	unknown	DavidMunoz	wild
117	2.011	1.155	0.216	NA	unknown	DavidMunoz	wild
118	1.038	0.667	0.054	0.166	unknown	DavidMunoz	wild
119	1.039	0.614	0.058	0.094	unknown	DavidMunoz	wild
120	1.522	0.901	0.063	0.261	unknown	DavidMunoz	wild
121	1.242	0.725	0.11	0.143	unknown	DavidMunoz	wild
122	1.237	0.7375	0.069	0.145	unknown	DavidMunoz	wild
123	1.537	0.912	0.066	0.178	unknown	DavidMunoz	wild
124	1.63	0.939	0.08	0.257	unknown	DavidMunoz	wild
125	1.258	0.746	0.101	0.146	unknown	DavidMunoz	wild
126	1.438	0.829	0.094	0.164	unknown	DavidMunoz	wild
127	1.588	0.896	0.112	0.22	unknown	DavidMunoz	wild
128	1.188	0.697	0.075	0.154	unknown	DavidMunoz	wild
129	1.291	0.761	0.089	0.115	unknown	DavidMunoz	wild
130	1.235	0.71	0.076	0.128	unknown	DavidMunoz	wild
131	1.046	0.632	0.048	0.101	unknown	DavidMunoz	wild
132	1.013	0.607	0.076	0.119	unknown	DavidMunoz	wild
133	1.243	0.754	0.058	0.135	unknown	DavidMunoz	wild
134	1.033	0.606	0.057	0.103	unknown	DavidMunoz	wild
135	1.089	0.658	0.088	0.129	unknown	DavidMunoz	wild
136	1.607	0.945	0.099	0.238	unknown	DavidMunoz	wild
137	1.668	0.962	0.133	0.216	unknown	DavidMunoz	wild
138	1.581	0.898	0.11	0.193	unknown	DavidMunoz	wild
139	1.929	1.25	0.187	0.181	unknown	DavidMunoz	wild
140	1.958	1.2	0.167	0.173	unknown	DavidMunoz	wild
141	1.681	0.948	0.1	0.216	unknown	DavidMunoz	wild
142	1.618	0.91	0.136	0.198	unknown	DavidMunoz	wild
143	2.004	1.198	0.195	0.202	unknown	DavidMunoz	wild
144	1.752	1.005	0.098	0.229	unknown	DavidMunoz	wild
145	1.635	0.945	0.114	0.26	unknown	DavidMunoz	wild
146	1.617	0.976	0.127	0.247	unknown	DavidMunoz	wild
147	1.716	0.998	0.123	0.181	unknown	DavidMunoz	wild
148	1.661	0.951	0.074	0.195	unknown	DavidMunoz	wild
149	0.627	0.364	0.072	0.103	unknown	DavidMunoz	wild
150	0.605	0.34	0.06	NA	unknown	DavidMunoz	wild
151	0.596	0.356	NA	NA	unknown	DavidMunoz	wild
152	0.768	0.455	NA	NA	unknown	DavidMunoz	wild
153	0.638	0.364	NA	NA	unknown	DavidMunoz	wild
Dissection 1	1.862	1.066	0.075	0.217	female	DavidMunoz	wild
Dissection 10	1.909	1.097	0.139	0.188	female	DavidMunoz	wild
Dissection 12	1.52	0.855	0.16	0.239	female	DavidMunoz	wild
Dissection 13	1.631	0.922	0.095	0.192	female	DavidMunoz	wild
Dissection 14	1.979	1.12	0.146	0.199	female	DavidMunoz	wild
Dissection 15	1.94	1.248	0.108	0.24	female	DavidMunoz	wild
Dissection 16	1.949	1.165	0.116	0.227	female	DavidMunoz	wild
Dissection 2	1.853	1.085	0.074	0.221	female	DavidMunoz	wild
Dissection 4	1.585	0.968	0.097	0.244	female	DavidMunoz	wild
Dissection 6	1.929	1.114	0.111	0.191	female	DavidMunoz	wild
Dissection 9	1.595	0.9	0.139	0.237	female	DavidMunoz	wild
Dissection 11	1.837	1.083	0.129	0.193	male	DavidMunoz	wild
dissection 17	1.607	0.945	0.099	0.238	male	DavidMunoz	wild
dissection 18	1.668	0.962	0.133	0.216	male	DavidMunoz	wild
dissection 19	1.581	0.898	0.11	0.193	male	DavidMunoz	wild
dissection 20	1.681	0.948	0.01	0.216	male	DavidMunoz	wild
dissection 21	1.618	0.91	0.136	0.198	male	DavidMunoz	wild
Dissection 3	1.582	0.946	0.124	0.118	male	DavidMunoz	wild
Dissection 7	1.579	0.908	0.1	0.205	male	DavidMunoz	wild
Dissection 8	1.601	0.92	0.141	0.241	male	DavidMunoz	wild
gigi1	1.204	0.74		0.146	unknown	GigiMinsky	wild
gigi2	1.247	0.734		0.149	unknown	GigiMinsky	wild
gigi3	1.291	0.705		0.133	unknown	GigiMinsky	wild
gigi4	1.162	0.672		0.138	unknown	GigiMinsky	wild
gigi5	1.156	0.768		0.17	unknown	GigiMinsky	wild
gigi6	1.225	0.745		0.156	unknown	GigiMinsky	wild
gigi7	1.197	0.733		0.132	unknown	GigiMinsky	wild
gigi8	1.164	0.66		0.134	unknown	GigiMinsky	wild
gigi9	1.236	0.712		0.163	unknown	GigiMinsky	wild
gigi10	1.056	0.665		0.156	unknown	GigiMinsky	wild
gigi11	1.204	0.687		0.153	unknown	GigiMinsky	wild
gigi12	1.115	0.64		0.143	unknown	GigiMinsky	wild
gigi13	1.051	0.685		0.153	unknown	GigiMinsky	wild
gigi14	1.248	0.741		0.14	unknown	GigiMinsky	wild
gigi15	0.966	0.571		0.107	unknown	GigiMinsky	wild
gigi16	0.728	0.4		0.067	unknown	GigiMinsky	wild
gigi17	1.199	0.692		0.144	unknown	GigiMinsky	wild
gigi18	0.804	0.467		0.087	unknown	GigiMinsky	wild
gigi19	0.817	0.532		0.108	unknown	GigiMinsky	wild
gigi20	1.21	0.684		0.138	unknown	GigiMinsky	wild
gigi21	1.226	0.696		0.142	unknown	GigiMinsky	wild
gigi22	1.219	0.711		0.115	unknown	GigiMinsky	wild
gigi23	1.205	0.603		0.123	unknown	GigiMinsky	wild
gigi24	1.062	0.593		0.122	unknown	GigiMinsky	wild
gigi25	0.952	0.517		0.12	unknown	GigiMinsky	wild
gigi26	1.295	0.758		0.135	unknown	GigiMinsky	wild
gigi27	1.143	0.645		0.159	unknown	GigiMinsky	wild
gigi28	1.156	0.71		0.14	unknown	GigiMinsky	wild
gigi29	1.174	0.748		0.148	unknown	GigiMinsky	wild
gigi30	0.752	0.426		0.074	unknown	GigiMinsky	wild
gigi31	1.195	0.667		0.121	unknown	GigiMinsky	wild
gigi32	1.085	0.535		0.123	unknown	GigiMinsky	wild
gigi33	1.066	0.594		0.101	unknown	GigiMinsky	wild
gigi34	1.224	0.714		0.142	unknown	GigiMinsky	wild
gigi35	1.123	0.667		0.124	unknown	GigiMinsky	wild
gigi36	1.182	0.618		0.142	unknown	GigiMinsky	wild
gigi37	1.261	0.76		0.133	unknown	GigiMinsky	wild
gigi38	1.275	0.743		0.124	unknown	GigiMinsky	wild
gigi39	1.113	0.662		0.126	unknown	GigiMinsky	wild
gigi40	1.622	0.999		0.219	unknown	GigiMinsky	wild
gigi41	1.013	0.731		0.129	unknown	GigiMinsky	wild
gigi42	1.183	0.739		0.155	unknown	GigiMinsky	wild
gigi43	0.841	0.509		0.096	unknown	GigiMinsky	wild
gigi44	1.195	0.662		0.141	unknown	GigiMinsky	wild
gigi45	1.128	0.712		0.119	unknown	GigiMinsky	wild
gigi46	0.791	0.569		0.085	unknown	GigiMinsky	wild
gigi47	1.285	0.731		0.121	unknown	GigiMinsky	wild
gigi48	1.11	0.676		0.106	unknown	GigiMinsky	wild
gigi49	1.606	0.999		0.239	unknown	GigiMinsky	wild
gigi50	1.079	0.682		0.157	unknown	GigiMinsky	wild
gigi51	1.268	0.585		0.128	unknown	GigiMinsky	wild
gigi52	1.154	0.53		0.101	unknown	GigiMinsky	wild
gigi53	1.569	0.959		0.215	unknown	GigiMinsky	wild
gigi54	0.773	0.461		0.087	unknown	GigiMinsky	wild
gigi55	1.226	0.658		0.097	unknown	GigiMinsky	wild
gigi56	1.129	0.618		0.127	unknown	GigiMinsky	wild
gigi57	1.188	0.627		0.122	unknown	GigiMinsky	wild
gigi58	2.008	1.121		0.283	unknown	GigiMinsky	wild
gigi59	1.068	0.622		0.118	unknown	GigiMinsky	wild
gigi60	0.872	0.451		0.099	unknown	GigiMinsky	wild
gigi61	0.929	0.553		0.117	unknown	GigiMinsky	wild
gigi62	1.053	0.674		0.093	unknown	GigiMinsky	wild
gigi63	1.063	0.569		0.097	unknown	GigiMinsky	wild
gigi64	1.907	1.198		0.198	unknown	GigiMinsky	wild
gigi65	2.001	1.222		0.202	unknown	GigiMinsky	wild
gigi66	1.184	0.555		0.145	unknown	GigiMinsky	wild
gigi67	0.589	0.4		0.071	unknown	GigiMinsky	wild
gigi68	0.945	0.487		0.101	unknown	GigiMinsky	wild
gigi69	1.094	0.639		0.143	unknown	GigiMinsky	wild
gigi70	0.665	0.428		0.048	unknown	GigiMinsky	wild
gigi71	0.813	0.491		0.108	unknown	GigiMinsky	wild
gigi72	0.877	0.531		0.137	unknown	GigiMinsky	wild
gigi73	1.207	0.637		0.127	unknown	GigiMinsky	wild
gigi74	0.898	0.546		0.112	unknown	GigiMinsky	wild
gigi75	2.009	1.191		0.226	unknown	GigiMinsky	wild
gigi76	0.659	0.463		0.077	unknown	GigiMinsky	wild
gigi77	0.801	0.581		0.083	unknown	GigiMinsky	wild
gigi78	0.65	0.41		0.07	unknown	GigiMinsky	wild
gigi79	1.298	0.721		0.14	unknown	GigiMinsky	wild
gigi80	0.916	0.568		0.114	unknown	GigiMinsky	wild
gigi81	0.751	0.427		0.082	unknown	GigiMinsky	wild
gigi82	1.253	0.714		0.123	unknown	GigiMinsky	wild
gigi83	1.048	0.592		0.116	unknown	GigiMinsky	wild
gigi84	0.882	0.528		0.063	unknown	GigiMinsky	wild
gigi85	1.179	0.703		0.137	unknown	GigiMinsky	wild
gigi86	1.177	0.706		0.095	unknown	GigiMinsky	wild
gigi87	0.703	0.494		0.085	unknown	GigiMinsky	wild
gigi88	1.077	0.774		0.123	unknown	GigiMinsky	wild
gigi89	1.179	0.754		0.141	unknown	GigiMinsky	wild
gigi90	0.834	0.421		0.103	unknown	GigiMinsky	wild
gigi91	1.184	0.704		0.121	unknown	GigiMinsky	wild
gigi92	0.942	0.577		0.107	unknown	GigiMinsky	wild
gigi93	1.228	0.702		0.108	unknown	GigiMinsky	wild
gigi94	0.852	0.421		0.072	unknown	GigiMinsky	wild
gigi95	2.036	1.199		0.186	unknown	GigiMinsky	wild
gigi96	0.964	0.439		0.083	unknown	GigiMinsky	wild
gigi97	1.192	0.736		0.125	unknown	GigiMinsky	wild
gigi98	0.664	0.373		0.077	unknown	GigiMinsky	wild
gigi99	0.89	0.532		0.054	unknown	GigiMinsky	wild
gigi100	0.84	0.543		0.119	unknown	GigiMinsky	wild
gigi101	0.927	0.539		0.087	unknown	GigiMinsky	wild
gigi102	1.028	0.629		0.098	unknown	GigiMinsky	wild
gigi103	0.767	0.48		0.122	unknown	GigiMinsky	wild
gigi104	0.875	0.494		0.085	unknown	GigiMinsky	wild
gigi105	0.895	0.567		0.103	unknown	GigiMinsky	wild
gigi106	1.225	0.67		0.131	unknown	GigiMinsky	wild
gigi107	1.096	0.645		0.106	unknown	GigiMinsky	wild
gigi108	0.695	0.384		0.062	unknown	GigiMinsky	wild
gigi109	2.053	1.183		0.195	unknown	GigiMinsky	wild
gigi110	1.081	0.649		0.114	unknown	GigiMinsky	wild
gigi111	1.189	0.547		0.093	unknown	GigiMinsky	wild
gigi112	1.038	0.541		0.09	unknown	GigiMinsky	wild
gigi113	0.836	0.444		0.097	unknown	GigiMinsky	wild
gigi114	0.717	0.437		0.059	unknown	GigiMinsky	wild
gigi115	1.967	1.216		0.184	unknown	GigiMinsky	wild
gigi116	1.238	0.711		0.124	unknown	GigiMinsky	wild
gigi117	1.134	0.702		0.127	unknown	GigiMinsky	wild
gigi118	1.196	0.665		0.13	unknown	GigiMinsky	wild
gigi119	1.279	0.775		0.116	unknown	GigiMinsky	wild
gigi120	1.166	0.671		0.135	unknown	GigiMinsky	wild
gigi121	0.717	0.408		0.07	unknown	GigiMinsky	wild
gigi122	1.117	0.566		0.12	unknown	GigiMinsky	wild
gigi123	2.132	1.294		0.206	unknown	GigiMinsky	wild
gigi124	1.138	0.633		0.126	unknown	GigiMinsky	wild
gigi125	0.726	0.433		0.072	unknown	GigiMinsky	wild
gigi126	2.081	1.216		0.179	unknown	GigiMinsky	wild
gigi127	0.758	0.422		0.077	unknown	GigiMinsky	wild
gigi128	0.773	0.485		0.064	unknown	GigiMinsky	wild
gigi129	1.289	0.752		0.139	unknown	GigiMinsky	wild
gigi130	0.676	0.457		0.078	unknown	GigiMinsky	wild
gigi131	0.747	0.405		0.075	unknown	GigiMinsky	wild
gigi132	0.754	0.389		0.063	unknown	GigiMinsky	wild
gigi133	0.691	0.439		0.088	unknown	GigiMinsky	wild
gigi134	1.17	0.691		0.138	unknown	GigiMinsky	wild
gigi135	0.907	0.404		0.071	unknown	GigiMinsky	wild
gigi136	1.146	0.654		0.116	unknown	GigiMinsky	wild
gigi137	1.635	0.918		0.211	unknown	GigiMinsky	wild
gigi138	1.28	0.775		0.119	unknown	GigiMinsky	wild
gigi139	0.797	0.437		0.075	unknown	GigiMinsky	wild
gigi140	0.786	0.486		0.073	unknown	GigiMinsky	wild
gigi141	0.714	0.424		0.091	unknown	GigiMinsky	wild
gigi142	0.716	0.434		0.089	unknown	GigiMinsky	wild
gigi143	0.722	0.432		0.08	unknown	GigiMinsky	wild
gigi144	1.565	0.844		0.22	unknown	GigiMinsky	wild
gigi145	2.079	1.232		0.168	unknown	GigiMinsky	wild
gigi146	0.661	0.429		0.076	unknown	GigiMinsky	wild
gigi147	0.716	0.464		0.069	unknown	GigiMinsky	wild
gigi148	1.004	0.549		0.097	unknown	GigiMinsky	wild
gigi149	0.713	0.419		0.068	unknown	GigiMinsky	wild
gigi150	0.75	0.417		0.078	unknown	GigiMinsky	wild
gigi151	1.021	0.568		0.092	unknown	GigiMinsky	wild
gigi152	0.705	0.424		0.087	unknown	GigiMinsky	wild
gigi153	1.667	0.996		0.228	unknown	GigiMinsky	wild
gigi154	1.145	0.741		0.126	unknown	GigiMinsky	wild
gigi155	1.051	0.617		0.112	unknown	GigiMinsky	wild
gigi156	1.238	0.733		0.157	unknown	GigiMinsky	wild
gigi157	1.168	0.701		0.128	unknown	GigiMinsky	wild
gigi158	1.17	0.714		0.142	unknown	GigiMinsky	wild
gigi159	1.177	0.656		0.15	unknown	GigiMinsky	wild
gigi160	0.996	0.592		0.117	unknown	GigiMinsky	wild
gigi161	1.189	0.752		0.133	unknown	GigiMinsky	wild
gigi162	1.163	0.71		0.119	unknown	GigiMinsky	wild
gigi163	1.307	0.802		0.142	unknown	GigiMinsky	wild
gigi164	0.667	0.423		0.07	unknown	GigiMinsky	wild
gigi165	2.032	1.215		0.229	unknown	GigiMinsky	wild
gigi166	1.111	0.639		0.15	unknown	GigiMinsky	wild
gigi167	1.21	0.732		0.116	unknown	GigiMinsky	wild
gigi168	1.131	0.665		0.153	unknown	GigiMinsky	wild
gigi169	0.698	0.394		0.069	unknown	GigiMinsky	wild
gigi170	2.237	1.189		0.198	unknown	GigiMinsky	wild
gigi171	1.174	0.68		0.135	unknown	GigiMinsky	wild
gigi172	1.252	0.732		0.154	unknown	GigiMinsky	wild
gigi173	1.13	0.65		0.12	unknown	GigiMinsky	wild
gigi174	1.104	0.634		0.124	unknown	GigiMinsky	wild
gigi175	1.248	0.69		0.119	unknown	GigiMinsky	wild
gigi176	1.051	0.731		0.127	unknown	GigiMinsky	wild
gigi177	0.983	0.583		0.139	unknown	GigiMinsky	wild
gigi178	1.124	0.676		0.135	unknown	GigiMinsky	wild
gigi179	1.168	0.706		0.117	unknown	GigiMinsky	wild
gigi180	1.077	0.638		0.139	unknown	GigiMinsky	wild
gigi181	1.099	0.7		0.1	unknown	GigiMinsky	wild
gigi182	0.941	0.564		0.12	unknown	GigiMinsky	wild
gigi183	1.181	0.647		0.146	unknown	GigiMinsky	wild
gigi184	0.995	0.601		0.106	unknown	GigiMinsky	wild
gigi185	1.087	0.675		0.129	unknown	GigiMinsky	wild
gigi186	1.077	0.644		0.125	unknown	GigiMinsky	wild
gigi187	1.093	0.631		0.114	unknown	GigiMinsky	wild
gigi188	1.121	0.695		0.135	unknown	GigiMinsky	wild
gigi189	1.168	0.708		0.157	unknown	GigiMinsky	wild
gigi190	1.174	0.619		0.126	unknown	GigiMinsky	wild
gigi191	1.241	0.704		0.132	unknown	GigiMinsky	wild
gigi192	0.966	0.601		0.111	unknown	GigiMinsky	wild
gigi193	1.19	0.697		0.124	unknown	GigiMinsky	wild
gigi194	1.134	0.676		0.134	unknown	GigiMinsky	wild
gigi195	0.702	0.463		0.063	unknown	GigiMinsky	wild
gigi196	1.194	0.74		0.136	unknown	GigiMinsky	wild
gigi197	0.673	0.418		0.069	unknown	GigiMinsky	wild
gigi198	0.794	0.51		0.068	unknown	GigiMinsky	wild
gigi199	0.791	0.42		0.067	unknown	GigiMinsky	wild
gigi200	1.203	0.78		0.127	unknown	GigiMinsky	wild
gigi201	1.171	0.751		0.135	unknown	GigiMinsky	wild
gigi202	0.641	0.429		0.083	unknown	GigiMinsky	wild
gigi203	1.213	0.731		0.137	unknown	GigiMinsky	wild
gigi204	1.235	0.665		0.135	unknown	GigiMinsky	wild
gigi205	1.941	1.129		0.203	unknown	GigiMinsky	wild
gigi206	0.701	0.431		0.072	unknown	GigiMinsky	wild
gigi207	1.241	0.633		0.128	unknown	GigiMinsky	wild
gigi208	1.183	0.641		0.127	unknown	GigiMinsky	wild
gigi209	1.189	0.665		0.138	unknown	GigiMinsky	wild
gigi210	1.156	0.634		0.106	unknown	GigiMinsky	wild
gigi211	1.106	0.681		0.135	unknown	GigiMinsky	wild
gigi212	0.989	0.672		0.107	unknown	GigiMinsky	wild
gigi213	0.905	0.567		0.105	unknown	GigiMinsky	wild
gigi214	0.672	0.441		0.057	unknown	GigiMinsky	wild
gigi215	1.19	0.715		0.141	unknown	GigiMinsky	wild
gigi216	1.095	0.711		0.133	unknown	GigiMinsky	wild
gigi217	2.135	1.22		0.199	unknown	GigiMinsky	wild
gigi218	2.08	1.243		0.209	unknown	GigiMinsky	wild
gigi219	0.668	0.447		0.072	unknown	GigiMinsky	wild
gigi220	0.921	0.562		0.102	unknown	GigiMinsky	wild
gigi221	1.198	0.733		0.156	unknown	GigiMinsky	wild
gigi222	1.231	0.727		0.136	unknown	GigiMinsky	wild
gigi223	1.154	0.697		0.139	unknown	GigiMinsky	wild
gigi224	1.202	0.718		0.135	unknown	GigiMinsky	wild
gigi225	0.682	0.464		0.071	unknown	GigiMinsky	wild
gigi226	0.705	0.437		0.077	unknown	GigiMinsky	wild
gigi227	0.995	0.573		0.135	unknown	GigiMinsky	wild
gigi228	0.694	0.433		0.071	unknown	GigiMinsky	wild
gigi229	1.246	0.771		0.12	unknown	GigiMinsky	wild
gigi230	0.892	0.554		0.102	unknown	GigiMinsky	wild
gigi231	1.098	0.628		0.129	unknown	GigiMinsky	wild
gigi232	0.823	0.589		0.081	unknown	GigiMinsky	wild
gigi233	0.715	0.383		0.085	unknown	GigiMinsky	wild
gigi234	0.593	0.389		0.068	unknown	GigiMinsky	wild
gigi235	2.109	1.152		0.19	unknown	GigiMinsky	wild
gigi236	0.838	0.538		0.115	unknown	GigiMinsky	wild
gigi237	2.066	1.231		0.19	unknown	GigiMinsky	wild
gigi238	0.681	0.385		0.05	unknown	GigiMinsky	wild
gigi239	1.219	0.707		0.125	unknown	GigiMinsky	wild
gigi240	1.157	0.67		0.105	unknown	GigiMinsky	wild
gigi241	0.855	0.482		0.086	unknown	GigiMinsky	wild
gigi242	1.231	0.746		0.121	unknown	GigiMinsky	wild
miraemb1	0.41	0.33		0.08	embryo	Mira Brynjegard-Bialik	captiveborn
miraemb2	0.41	0.31		0.06	embryo	Mira Brynjegard-Bialik	captiveborn
miraemb3	0.41	0.31		0.06	embryo	Mira Brynjegard-Bialik	captiveborn
miraemb4	0.42	0.33		0.06	embryo	Mira Brynjegard-Bialik	captiveborn
miraemb5	0.41	0.33		0.06	embryo	Mira Brynjegard-Bialik	captiveborn
miraemb6	0.41	0.31		0.08	embryo	Mira Brynjegard-Bialik	captiveborn
miraemb7	0.42	0.33		0.06	embryo	Mira Brynjegard-Bialik	captiveborn
miraemb8	0.4	0.32		0.06	embryo	Mira Brynjegard-Bialik	captiveborn
miraemb9	0.41	0.31		0.06	embryo	Mira Brynjegard-Bialik	captiveborn
miraemb10	0.43	0.33		0.06	embryo	Mira Brynjegard-Bialik	captiveborn
miraemb11	0.42	0.33		0.08	embryo	Mira Brynjegard-Bialik	captiveborn
miraemb12	0.41	0.33		0.09	embryo	Mira Brynjegard-Bialik	captiveborn
miraemb13	0.43	0.34		0.07	embryo	Mira Brynjegard-Bialik	captiveborn
miraemb14	0.43	0.33		0.09	embryo	Mira Brynjegard-Bialik	captiveborn
miraemb15	0.41	0.33		0.07	embryo	Mira Brynjegard-Bialik	captiveborn
miraemb16	0.42	0.34		0.05	embryo	Mira Brynjegard-Bialik	captiveborn
miraemb17	0.42	0.33		0.07	embryo	Mira Brynjegard-Bialik	captiveborn
miraemb18	0.42	0.34		0.07	embryo	Mira Brynjegard-Bialik	captiveborn
miraemb19	0.41	0.33		0.06	embryo	Mira Brynjegard-Bialik	captiveborn
miraemb20	0.42	0.32		0.06	embryo	Mira Brynjegard-Bialik	captiveborn
miraemb21	0.42	0.32		0.06	embryo	Mira Brynjegard-Bialik	captiveborn
miraemb22	0.42	0.33		0.08	embryo	Mira Brynjegard-Bialik	captiveborn
miraemb23	0.43	0.34		0.07	embryo	Mira Brynjegard-Bialik	captiveborn
miraemb24	0.42	0.33		0.07	embryo	Mira Brynjegard-Bialik	captiveborn
miraemb25	0.4	0.32		0.07	embryo	Mira Brynjegard-Bialik	captiveborn
miraemb26	0.42	0.33		0.06	embryo	Mira Brynjegard-Bialik	captiveborn
miraemb27	0.41	0.32		0.06	embryo	Mira Brynjegard-Bialik	captiveborn
miraemb28	0.41	0.32		0.06	embryo	Mira Brynjegard-Bialik	captiveborn
miraemb29	0.41	0.32		0.07	embryo	Mira Brynjegard-Bialik	captiveborn
miraemb30	0.4	0.33		0.06	embryo	Mira Brynjegard-Bialik	captiveborn
miraemb31	0.4	0.32		0.06	embryo	Mira Brynjegard-Bialik	captiveborn
miraemb32	0.41	0.31		0.06	embryo	Mira Brynjegard-Bialik	captiveborn
miraemb33	0.4	0.33		0.07	embryo	Mira Brynjegard-Bialik	captiveborn
miraemb34	0.4	0.32		0.06	embryo	Mira Brynjegard-Bialik	captiveborn
miraemb35	0.41	0.32		0.06	embryo	Mira Brynjegard-Bialik	captiveborn
miraemb36	0.41	0.32		0.07	embryo	Mira Brynjegard-Bialik	captiveborn
miraemb37	0.41	0.32		0.06	embryo	Mira Brynjegard-Bialik	captiveborn
miraemb38	0.4	0.33		0.06	embryo	Mira Brynjegard-Bialik	captiveborn
miraemb39	0.39	0.32		0.06	embryo	Mira Brynjegard-Bialik	captiveborn
miraemb40	0.39	0.34		0.07	embryo	Mira Brynjegard-Bialik	captiveborn
miraemb41	0.4	0.33		0.06	embryo	Mira Brynjegard-Bialik	captiveborn
miraemb42	0.39	0.33		0.05	embryo	Mira Brynjegard-Bialik	captiveborn
miraemb43	0.4	0.32		0.06	embryo	Mira Brynjegard-Bialik	captiveborn
miraemb44	0.39	0.32		0.06	embryo	Mira Brynjegard-Bialik	captiveborn
miraemb45	0.41	0.33		0.07	embryo	Mira Brynjegard-Bialik	captiveborn
miraemb46	0.41	0.33		0.06	embryo	Mira Brynjegard-Bialik	captiveborn
miraemb47	0.4	0.31		0.06	embryo	Mira Brynjegard-Bialik	captiveborn
miraemb48	0.41	0.32		0.07	embryo	Mira Brynjegard-Bialik	captiveborn
miraemb49	0.41	0.33		0.06	embryo	Mira Brynjegard-Bialik	captiveborn
miraemb50	0.42	0.34		0.07	embryo	Mira Brynjegard-Bialik	captiveborn
miraemb51	0.42	0.33		0.06	embryo	Mira Brynjegard-Bialik	captiveborn
miraemb52	0.42	0.33		0.06	embryo	Mira Brynjegard-Bialik	captiveborn
miraemb53	0.41	0.32		0.06	embryo	Mira Brynjegard-Bialik	captiveborn
miraemb54	0.42	0.33		0.06	embryo	Mira Brynjegard-Bialik	captiveborn
miraemb55	0.42	0.33		0.05	embryo	Mira Brynjegard-Bialik	captiveborn
miraemb56	0.42	0.34		0.07	embryo	Mira Brynjegard-Bialik	captiveborn
miraemb57	0.41	0.33		0.06	embryo	Mira Brynjegard-Bialik	captiveborn
miraemb58	0.43	0.33		0.07	embryo	Mira Brynjegard-Bialik	captiveborn
miraemb59	0.41	0.31		0.06	embryo	Mira Brynjegard-Bialik	captiveborn
miraemb60	0.39	0.32		0.06	embryo	Mira Brynjegard-Bialik	captiveborn
miraemb61	0.41	0.32		0.08	embryo	Mira Brynjegard-Bialik	captiveborn
miraemb62	0.4	0.31		0.05	embryo	Mira Brynjegard-Bialik	captiveborn
miraemb63	0.39	0.31		0.05	embryo	Mira Brynjegard-Bialik	captiveborn
miraemb64	0.41	0.32		0.06	embryo	Mira Brynjegard-Bialik	captiveborn
miraemb65	0.4	0.31		0.06	embryo	Mira Brynjegard-Bialik	captiveborn
miraemb66	0.42	0.33		0.06	embryo	Mira Brynjegard-Bialik	captiveborn
miraemb67	0.43	0.33		0.09	embryo	Mira Brynjegard-Bialik	captiveborn
miraemb68	0.44	0.33		0.07	embryo	Mira Brynjegard-Bialik	captiveborn
miraemb69	0.43	0.33		0.08	embryo	Mira Brynjegard-Bialik	captiveborn
miraemb70	0.42	0.33		0.06	embryo	Mira Brynjegard-Bialik	captiveborn
miraemb71	0.4	0.33		0.07	embryo	Mira Brynjegard-Bialik	captiveborn
miraemb72	0.41	0.31		0.07	embryo	Mira Brynjegard-Bialik	captiveborn
miraemb73	0.43	0.34		0.07	embryo	Mira Brynjegard-Bialik	captiveborn
miraemb74	0.4	0.34		0.06	embryo	Mira Brynjegard-Bialik	captiveborn
miraemb75	0.41	0.34		0.05	embryo	Mira Brynjegard-Bialik	captiveborn
miraemb76	0.39	0.32		0.07	embryo	Mira Brynjegard-Bialik	captiveborn
miraemb77	0.42	0.33		0.07	embryo	Mira Brynjegard-Bialik	captiveborn
miraemb78	0.42	0.32		0.07	embryo	Mira Brynjegard-Bialik	captiveborn
mira1.1	0.64	0.41		0.07	first	Mira Brynjegard-Bialik	captiveborn
mira1.2	0.73	0.46		0.06	first	Mira Brynjegard-Bialik	captiveborn
mira1.3	0.7	0.43		0.06	first	Mira Brynjegard-Bialik	captiveborn
mira1.4	0.71	0.46		0.07	first	Mira Brynjegard-Bialik	captiveborn
mira1.5	0.71	0.48		0.08	first	Mira Brynjegard-Bialik	captiveborn
mira1.6	0.73	0.46		0.08	first	Mira Brynjegard-Bialik	captiveborn
mira1.7	0.72	0.45		0.09	first	Mira Brynjegard-Bialik	captiveborn
mira1.8	0.74	0.47		0.08	first	Mira Brynjegard-Bialik	captiveborn
mira1.9	0.69	0.45		0.09	first	Mira Brynjegard-Bialik	captiveborn
mira1.10	0.72	0.42		0.07	first	Mira Brynjegard-Bialik	captiveborn
mira1.11	0.64	0.42		0.07	first	Mira Brynjegard-Bialik	captiveborn
mira1.12	0.57	0.38		0.07	first	Mira Brynjegard-Bialik	captiveborn
mira1.13	0.69	0.41		0.07	first	Mira Brynjegard-Bialik	captiveborn
mira1.14	0.61	0.37		0.07	first	Mira Brynjegard-Bialik	captiveborn
mira1.15	0.61	0.41		0.07	first	Mira Brynjegard-Bialik	captiveborn
mira1.16	0.62	0.39		0.05	first	Mira Brynjegard-Bialik	captiveborn
mira1.17	0.71	0.43		0.08	first	Mira Brynjegard-Bialik	captiveborn
mira1.18	0.55	0.39		0.06	first	Mira Brynjegard-Bialik	captiveborn
mira1.19	0.73	0.46		0.06	first	Mira Brynjegard-Bialik	captiveborn
mira1.20	0.74	0.47		0.08	first	Mira Brynjegard-Bialik	captiveborn
mira1.21	0.73	0.46		0.08	first	Mira Brynjegard-Bialik	captiveborn
mira1.22	0.61	0.41		0.07	first	Mira Brynjegard-Bialik	captiveborn
mira1.23	0.62	0.42		0.07	first	Mira Brynjegard-Bialik	captiveborn
mira1.24	0.65	0.42		0.06	first	Mira Brynjegard-Bialik	captiveborn
mira1.25	0.65	0.41		0.07	first	Mira Brynjegard-Bialik	captiveborn
mira1.26	0.69	0.46		0.08	first	Mira Brynjegard-Bialik	captiveborn
mira1.27	0.5	0.39		0.06	first	Mira Brynjegard-Bialik	captiveborn
mira1.28	0.89	0.57		0.09	unknown	Mira Brynjegard-Bialik	captiveborn
mira1.29	0.84	0.55		0.09	unknown	Mira Brynjegard-Bialik	captiveborn
mira1.30	0.7	0.44		0.07	first	Mira Brynjegard-Bialik	captiveborn
mira1.31	0.7	0.51		0.09	first	Mira Brynjegard-Bialik	captiveborn
mira1.32	0.66	0.45		0.1	first	Mira Brynjegard-Bialik	captiveborn
mira1.33	0.57	0.38		0.08	first	Mira Brynjegard-Bialik	captiveborn
mira1.34	0.62	0.4		0.07	first	Mira Brynjegard-Bialik	captiveborn
mira1.35	0.55	0.42		0.06	first	Mira Brynjegard-Bialik	captiveborn
mira1.36	0.69	0.43		0.07	first	Mira Brynjegard-Bialik	captiveborn
mira1.37	0.63	0.43		0.08	first	Mira Brynjegard-Bialik	captiveborn
mira1.38	0.67	0.44		0.08	first	Mira Brynjegard-Bialik	captiveborn
mira1.39	0.66	0.43		0.07	first	Mira Brynjegard-Bialik	captiveborn
mira1.40	0.73	0.46		0.08	first	Mira Brynjegard-Bialik	captiveborn
