# Supplementary material for: Laboratory culture of the California Sea Firefly Vargula tsujii (Ostracoda: Cypridinidae): Developing a model system for the evolution of marine bioluminescence
Source: Sci Rep. 2020 Jun 26;10:10443. doi: 10.1038/s41598-020-67209-w (PMC7320024; doi:10.1038/s41598-020-67209-w)
Supplement: Supplementary file 1 — Supplemenatry information. [file 41598_2020_67209_MOESM1_ESM.zip › Table_S4.xlsx]

## Sheet: Sheet1
Table S4. Unfiltered library sequencing statistics for V. tsujii.
Library ID	Instrument	Lane ID	Read length (nt)	R1 Read #	R2 Read #	Gbp
5047	HiSeqX	1	151	291542477	291542477	83.4
5047	HiSeqX	2	151	261067604	261067604	74.7
5047	HiSeqX	3	151	358316906	358316906	102.5
			Total	910926987	910926987	260.6
